# Supplementary material for: Spatiotemporal control of engineered bacteria to express interferon-γ by focused ultrasound for tumor immunotherapy
Source: Nat Commun. 2022 Aug 2;13:4468. doi: 10.1038/s41467-022-31932-x (PMC9345953; doi:10.1038/s41467-022-31932-x)
Supplement: Supplementary file 2 — Source Data [file 41467_2022_31932_MOESM2_ESM.xlsx]

## Sheet: Fiugre 2
Figure 2d
time	2.82 MPa	3.17 Mpa	3.52 MPa	3.88 MPa	4.22 MPa	4.93 MPa
0	23.9	24.3	24.2	24.4	24	23.9
10	24.2	25.3	25.6	27.6	27.7	28.5
20	25.7	26.5	26.4	29.1	31.2	30.9
30	27.1	28.8	29	31.7	33.5	34.8
40	29.2	30.9	31.5	33.1	36.7	37.5
50	30.6	32.7	33.3	35.4	38.4	39.6
60	31.3	34.5	35.4	37.2	40.6	41.8
70	31.9	35.2	36.4	38.8	41.7	43.7
80	32.5	35.7	37.2	40.5	42.9	45.2
90	33.7	36.8	38.4	41.7	44.1	45.3
100	34.8	37.9	39.7	43.5	45.5	45.5
110	35.1	38.6	41.2	43.9	45.7	45.6
120	35.3	39.1	42	44.4	45.6	45.7
130	35.7	39.5	42.6	44.9	45.5	45.6
140	36.4	39.7	43.1	45.6	45.3	45.5
150	36.8	40	43.5	45.2	45.2	45.5
160	37.2	40.3	43.8	45.4	44.9	45.6
170	37.5	40.6	44.2	45.6	45.2	45.7
180	37.7	40.9	44.6	45.2	45.7	45.6
190	37.8	41.1	45.1	45.5	45.8	45.5
200	37.9	41.6	45.7	45.3	45.1	45.7
Figure 2e
	1h	2h	3h	4h	5h	6h	12h	24h
fluorescence signal	158000000	140000000	180000000	226300000	226000000	247000000	300000000	355000000
	161000000	160000000	190000000	182700000	237000000	308000000	360000000	381000000
	156000000	170000000	180000000	242500000	250000000	274000000	410000000	399000000
	144000000	160000000	200000000	238100000	257000000	270000000	360000000	356000000
Figure 2h
	Control	Heat	US
Heart	28661.4	45213.7	20228.6
	29091.8	52777.8	41755.1
	13519	22777.8	34791.8
Liver	13653.8	10064.4	25604.2
	15375.2	11190.6	42874.2
	8185.38	5359.31	32018.9
Lung	13972.6	16227.1	14481.8
	14623.3	17790	24715.3
	7234.02	9882.78	20233.6
Spleen	19009.9	14330.1	9630.17
	22204.4	14918.3	19285.1
	10702	6446.08	14867.8
Kidney	16108	29434.5	20599.3
	17812.5	32589.3	38869.9
	7342.33	17023.8	33647.3

## Sheet: Figure 3
Figure 3a
Figure 3b				Figure 3e-g
Induction time (min)	IFN-γ Concentration (pg/mL)			group	CD80+ cell%		group	CD86+ cell%		group	CD206+ cell%
0	6.32121			control	16.2		control	4.48		control	72.3
	4.79638				16.5			4.81			72.2
	2.90809				23.9			8.97			56
20	27.4076				20.4			7.42			72.4
	23.2355			50pg/mL	17.2		50pg/mL	8.35		50pg/mL	55.9
	22.8196				17.9			9.8			50.6
40	54.1668				22.7			11.8			23.3
	51.2451				27.8			14.7			26.9
	54.3007			100pg/mL	24.4		100pg/mL	13		100pg/mL	34.8
60	92.765				32.6			16.2			25
	84.9697				24.5			18.5			19.9
	90.8532				25.3			19.2			23.7
80	123.383			150pg/mL	41.8		150pg/mL	29		150pg/mL	12.4
	114.69				44.3			27.4			18.6
	118.683				43.4			25			9.41
					40.9			24.4			6.25
Figure 3c				Figure 3h				Figure 3i
IFN-γ Concentration (pg/mL)	non-induction	induction		group	NO concentration			group	cell viability
0	96.341	96.312		0	0.80448			0	96.9388
	95.234	97.631			0.57068				104.977
	98.631	93.541			0.72654				86.036
	97.321	96.282			0.57068				85.3061
	93.651	95.725			0.72654				117.808
50	93.479	69.63		10	3.22043			10	69.7279
	84.306	64.877			1.50588				114.932
	81.137	67.462			1.66175				54.5045
	80.053	75.133			1.67246				115.51
	84.807	65.377			1.68351				84.9315
75	83.222	72.548		25	5.32465			25	66.6667
	86.558	63.376			2.20729				42.0814
	84.223	57.038			1.97345				112.613
	74.383	58.789			2.28522				86.5306
	86.391	63.709			2.75283				53.4247
100	83.806	42.612		50	6.88333			50	71.0884
	84.556	23.349			4.23357				85.5204
	71.548	43.529			3.99977				54.054
	80.22	63.292			5.71432				27.3469
	84.973	62.292			3.99977				78.9954
125	73.883	33.522		100	8.28614			100	35.3742
	79.136	44.78			6.88333				61.9909
	75.884	38.025			5.87019				24.3243
	59.54	33.439			5.94812				36.7347
	80.554	44.863			6.80539				54.7945
150	76.051	33.606		150	8.28614			150	11.2245
	71.714	33.439			9.29928				26.6968
	59.29	35.023			12.1828				44.1441
	58.205	34.606			8.59788				36.3265
	73.049	29.019			8.44201				41.0959

## Sheet: Figure 4
Figure 4c				Figure 4g
	Dead bacteria	Live bacteria
Heart	66140000	30840000			Day 1	log CFU/g tissue weight				Day 2	log CFU/g tissue weight				Day 7	log CFU/g tissue weight
	82650000	52200000			Lung	5.60206	4.68305	5.22743		Lung	5.55388	4.67302	6.59439		Lung	3.25285	3.11394	3.00432
	19910000	12900000			Liver	5.61909	4.80277	5.45462		Liver	5.60206	4.88649	6.78817		Liver	3.5302	3.44091	3.60206
Liver	3767000000	1258000000			Spleen	5.75205	5.11093	5.56247		Spleen	5.58206	4.57634	6.4456		Spleen	3.43933	3.51188	3.72591
	3829000000	1355000000			Kidney	2.98945	2.01284	2.41497		Kidney	2.57403	2.72181	2.17609		Kidney	1.38021	1.716	1.32222
	950400000	486100000			Heart	2.26482	2.6637	2.49136		Heart	2.16732	2.54531	2.32222		Heart	1.43136	3.03019	2.07918
Lung	1741000000	765500000			Tumor	5.36922	4.95713	6.75051		Tumor	5.69984	4.90795	6.75128		Tumor	5.62221	5.11093	6.51455
	1819000000	853500000
	757100000	343600000
Spleen	109500000	36540000
	125200000	44970000			Day 14	log CFU/g tissue weight				Day 21	log CFU/g tissue weight
	32530000	11260000			Lung	1.716	1.38021	1.32222		Lung	1.64345	0.30103	1
Kidney	77160000	61050000			Liver	3.17609	3.4624	3.31931		Liver	1.07918	0.30103	0.845098
	97470000	50550000			Spleen	3.84448	3.44716	3.21748		Spleen	1.39794	1.17609	1.47712
	23810000	13730000			Kidney	1.61278	1.04139	1.39794		Kidney	1.32222	0.60206	0.30103
Tumor	247300000	1823000000			Heart	1.74036	1.32222	1.38021		Heart	1.04139	0.845098	0.954243
	236400000	1911000000			Tumor	5.5065	5.11261	4.27416		Tumor	4.30103	4.93702	3.60358
	138800000	796200000

## Sheet: Figure 5
Figure 5b
Days	Control										Days	US										Days	E.coli										Days	URB										Days	US+E.coli
1	21.2514	49.2092	42.2239	37.2994	39.0358	28.5014	39.9466	40.1511	55.6685		1	40.0279	26.1585	24.8043	39.2589	40.0837	27.8353	50.279	34.1429	34.402		1	33.2126	35.7575	34.28	29.7045	32.7653	36.7053	41.6352	25.9778	16.4709		1	38.5714	40.8213	47.1979	49.1769	35.0914	52.6847	23.3466	19.7461	60.5934		1	35.3762	35.5325	44.0282	26.4563	24.3611
3	42.495	68.262	59.7486	55.3857	46.9115	37.2786	54.5488	52.0347	91.4526		3	48.6456	33.8959	38.0674	48.47	52.6566	38.5784	68.4879	53.9343	42.4211		3	46.5555	47.2426	44.6755	45.4467	43.6209	47.1693	46.8813	31.2879	27.028		3	60.8826	69.1297	78.6171	70.5805	48.3366	70.6172	26.2114	24.0766	71.136		3	41.6717	46.1271	54.4884	39.6979	38.3451
5	58.3358	89.1591	76.6065	74.8972	64.087	56.6944	69.11	52.853	131.06		5	62.0818	41.1873	52.4841	59.3441	63.3342	56.1416	78.1791	73.5921	49.5805		5	64.0844	65.5293	59.8654	56.3213	55.2	57.807	49.4427	34.7065	38.6442		5	97.3847	85.1538	93.149	92.0952	75.2649	93.0161	36.17	24.5707	103.898		5	61.3082	58.8396	66.4543	46.6576	54.1191
7	71.6604	107.78	94.2557	86.1955	89.0767	71.5031	83.5535	68.7541	136.732		7	76.9754	58.3176	68.9427	79.9863	75.858	82.5846	102.752	94.9175	59.8036		7	81.5116	83.4141	75.6497	76.2242	77.4304	77.8141	54.458	53.4349	53.6988		7	113.628	111.946	108.776	116.926	106.239	107.603	35.1996	33.4956	130.887		7	81.7938	81.9013	85.926	62.4522	72.2996
9	95.7013	126.828	110.827	106.439	94.8008	103.154	101.124	78.75	179.272		9	97.2184	77.516	92.222	97.9377	103.2	102.033	124.222	124.025	66.3363		9	116.307	99.0351	98.6144	96.6427	103.065	98.6123	71.7948	65.61	70.304		9	113.628	111.946	108.776	116.926	106.239	107.603	38.7855	41.4778	241.816		9	93.405	108.504	107.104	100.437	94.6996
11	96.142	154.401	145.136	135.585	106.816	123.288	284.165	231.18	284.165		11	96.4903	90.6249	52.8126	95.4661	121.606	106.968	300.329	216.945	105.453		11	168.51	100.607	105.498	84.9951	128.656	95.4394	79.0455	54.9255	87.8178		11	184.295	94.0054	110.079	164.728	95.9317	94.0371	50.4794	59.9928	245.292		11	99.9297	133.76	98.4872	93.6925	93.1889
13	124.033	222.086	184.565	196.483	164.011	157.361	322.587	479.594	303.088		13	170.588	114.37	59.9001	75.3154	139.341	65.2757	353.735	321.469	301.733		13	215.093	152.238	153.249	83.9734	110.87	113.362	180.044	201.561	200.68		13	254.547	123.743	65.4217	248.198	107.876	105.438	146.608	160.126	450.526		13	96.0879	139.731	109.248	53.2858	116.999
15	147.438	322.612	250.124	233.782	251.793	189.494	545.302	766.429	448.943		15	271.034	181.336	87.8234	131.573	207.455	76.2822	371.894	365.047	444.624		15	285.166	185.301	237.759	126.297	145.741	142.116	222.586	267.018	277.097		15	334.939	183.013	79.6679	412.334	98.4705	157.846	201.708	178.74	384.306		15	142.969	202.539	185.787	30.7126	81.6131
17	250.447	520.364	342.434	346.705	411.818	244.423	700.986	1025.99	695.723		17	538.589	276.617	192.794	235.859	336.803	138.689	413.164	464.452	605.47		17	389.228	291.78	374.619	251.666	262.791	230.384	278.029	347.859	423.693		17	551.962	263.873	155.929	520.57	122.017	278.343	255.163	217.291	372.483		17	289.594	354.997	349.647	54.337	132.85
19	384.337	636.467	478.492	511.348	692.886	263.732	819.085	1296.62	853.819		19	705.895	384.002	284.658	328.595	401.763	209.137	514.187	590.352	754.393		19	439.816	337.262	570.556	332.85	477.397	291.454	370.541	468.128	538.578		19	725.836	361.758	254.905	614.23	176.121	379.327	374.791	332.058	406.615		19	531.65	445.922	415.463	82.2174	186.048
21	638.619	799.875	599.626	613.634	875.119	315.145	957.61	1534.42	1022.68		21	897.921	529.103	346.329	352.485	450.302	284.552	675.586	769.774	891.124		21	647.677	458.558	739.378	421.325	640.677	374.182	481.966	610.167	669.097		21	839.187	408.809	322.364	826.211	369.889	498.626	488.814	424.65	538.214		21	663.247	576.205	540.986	88.975	264.915
23	612.628	886.551	898.973	714.802	933.58	696.809	1132.1	1913.92	1173.97		23	1280.64	744.155	360.292	620.902	564.885	409.5	805.059	857.504	1020.64		23	847.365	508.801	750.648	705.892	539.252	573.195	667.585	679.769	780.82		23	1007.33	791.861	399.889	796.827	511.241	630.048	573.861	609.28	611.082		23	802.758	632.175	630.629	140.702	518.848
25	1081.48	1399.06	1150.3	927.814	1411.81	1238.33	1317.54	2266.61	1336.12		25	1335.7	962.004	587.236	735.354	621.836	650.512	1030.47	982.419	981.526		25	1262.72	750.908	904.577	778.703	782.888	701.322	934.87	1086.22	1111.39		25	1127.68	994.86	731.881	796.66	733	711.224	938.911	884.051	867.899		25	1117.92	960.612	909.832	234.431	752.995
											27	1340.43	1249.36	747.869	856.467	853.458	1176.73	1441.35	1046.26	1364.17		27	1508.24	1183.16	1047.33	804.049	959.958	935.885	1005.94	1375.85	1234.29		27	1220.03	1117.87	1032.9	846.116	794.338	759.299	1062.47	1135.75	1228.46		27	1243.1	1140.22	1134.81	303.209	900.822
											29	1597.59	1475.49	1202.77	1149.48	1137.8	1437.94	1605.26	1955.27	1931.13		29	1684.55	1496.57	1362.17	1040.9	1180.91	1209.52	1232.94	1574.22	1387.44		29	1402.83	1372.97	1290.56	1093.47	1054.51	950.454	1354.08	1271.58	1539.41		29	1525.98	1475.26	1435.82	645.45	1175.85
											31	1743.14	1504.26	1246.52	1276.17	1326.15	1581.13	1740.29	2083.82	2152.41		31	1749.33	1607.04	1458.22	1188.8	1313.15	1268.2	1414.61	1691.57	1533.08		31	1539.41	1447.9	1371.58	1169.41	1112.95	1007.44	1486.7	1309.12	1691.04		31	1609.94	1550.99	1535.54	715.289	1248.15
											33	1860.86	1616.03	1467.31	1387.96	1433.93	1732.43	1922.03	Dead	Dead		33	2001.73	1756.92	1496.29	1303.19	1488.42	1427.68	1513.2	1925.26	1778.62		33	1624.09	1493.43	1393.23	1239.53	1198.12	1100.26	1668.32	1512.12	1830.85		33	1694.21	1638.67	1637.6	755.225	1383.29
Figure 5c
Days	Control	US	E.coli	URB	US+E.coli	US+URB
0	100	100	100	100	100	100			Figure 5f			Figure 5h				Figure 5i				Figure 5j
3	100	100	100	100	100	100			group	CD80+ F4/80+ cells		group	CD206+ F4/80+ cells			group	CD4+ T cells	CD8+T cells		group	Ki67+CD4+ T cells	Ki67+CD8+T cells
6	100	100	100	100	100	100			control	8.94		control	40.9			control	1.31	3.33		control	6.17	6.27
9	100	100	100	100	100	100				6.05			39.2				1	4.42			1.57	7.34
12	100	100	100	100	100	100				8.78			40.9				2.5	1.15			2.1	8.44
15	100	100	100	100	100	100				9.71			38.5				1.59	3.55			3.67	7.68
18	100	100	100	100	100	100			US	13.6		US	37.7			US	1.84	5.65		US	7.28	10.4
21	100	100	100	100	100	100				16.1			36.1				1.32	7.9			9.77	12.9
24	100	100	100	100	100	100				16			36.8				3.7	2.36			10.5	13.9
27	88.8889	100	100	100	100	100				15.3			36.5				2.23	6.15			8.81	9.33
30	88.8889	100	100	100	100	100			URB	18.5		URB	31.7			URB	5.89	6.84		URB	12.6	11.2
33	88.8889	77.7778	88.8889	100	100	100				20.8			22.3				4.2	8.98			15.3	19.2
36	66.6667	77.7778	66.6667	100	88.8889	100				19.6			35.5				8.87	2.89			15.9	15.3
39	66.6667	66.6667	66.6667	66.6667	88.8889	100				22.3			32.1				6.45	7.37			23.1	13.9
42	11.1111	44.4444	33.3333	66.6667	88.8889	100			US+URB	49.3		US+URB	13.4			US+URB	8.71	14.7		US+URB	52.3	46
45	0	11.1111	33.3333	44.4444	55.5556	88.8889				42.1			14.7				6.04	21.8			51.8	42.9
48	0	0	0	11.1111	11.1111	88.8889				42.2			14.3				15.3	7.56			47.7	39.4
51	0	0	0	0	0	66.6667				40.6			14.3				10.2	15.5			49.5	35.8
54	0	0	0	0	0	66.6667
57	0	0	0	0	0	66.6667
60	0	0	0	0	0	66.6667
Figure 5k					Figure 5l				Figure 5n				Figure 5p
group	Tim3+CD4+ T cells	Tim3+CD8+T cells			group	FOXP3+CD4+ T cells			group	TNF-α+CD4+ T cells			group	TNF-α+CD8+ T cells
control	18.3	26.2			control	27.3			control	17.8			control	5.32
	19.2	26.8				25.7				22.2				5.89
	19.4	28.7				24.1				20.1				5.51
	18.9	27.7				20.6				22.4				5.56
US	10.1	17			US	25.9			US	20.9			US	5.58
	9.32	15.6				19.3				23.1				5.74
	8.27	14.2				19.9				27.1				5.97
	8.46	14.7				19.3				28.6				6.5
URB	8.23	11.9			URB	21.2			URB	22.8			URB	7.3
	7.69	11.8				17.9				28.4				7.75
	6.65	10.2				19.4				23.8				6.98
	6.57	11.2				17.8				25.5				6.87
US+URB	1.33	3.29			US+URB	8.28			US+URB	32.5			US+URB	8.49
	1.51	3.06				9.09				30.9				8.53
	1.74	3.7				9.62				29.5				8.01
	1.21	2.8				9.21				28.8				7.95
Figure 5q								Figure 5r								Figure 5s
Days after treatment	Control	US	E.coli	US+E.coli	URB	US+URB		Days after treatment	Control	US	E.coli	US+E.coli	URB	US+URB		Days after treatment	Control	US	E.coli	US+E.coli	URB	US+URB
1	26.9215	64.3316	143.06	144.847	252.519	572.904		1	24.609	37.8872	65.1479	84.4925	84.4925	263.227		1	32.2769	82.23	174.68	183.323	302.223	735.728
	18.5993	32.4833	130.815	124.444	422.97	478.768			53.1873	33.0893	55.9892	270.843	286.783	535.64			25.2416	49.9216	165.638	163.35	264.188	826.052
	25.4492	43.7094	191.01	213.37	222.118	270.96			36.3439	46.7096	84.1953	90.7529	148.478	492.098			31.0041	62.4937	173.116	182.126	229.234	855.284
	10.079	49.0191	129.733	136.015	319.444	908.822			38.6278	39.8203	45.4618	173.774	174.572	500.613			11.8928	58.0641	201.186	191.003	247.184	773.179
3	30.712	38.1236	128.339	146.657	166.404	358.608		3	40.12	42.1581	70.4324	84.0964	91.4744	300.481		3	38.069	48.693	149.131	152.23	201.353	528.417
	13.1245	47.4273	140.13	126.115	148.49	396.048			45.3842	37.2974	46.8663	103.779	128.948	264.402			19.7953	59.8565	174.252	148.518	196.912	591.185
	23.0443	24.5263	116.375	118.051	188.57	622.253			37.1503	51.6432	97.2509	103.005	168.739	388.761			32.9834	31.2871	122.289	130.547	238.402	472.649
	22.4243	35.7881	88.2751	144.368	136.466	302.588			46.7096	42.2341	47.9677	105.673	182.056	304.839			29.7295	47.1093	107.278	162.152	179.608	502.043
5	32.239	15.8374	28.5126	35.5429	55.4361	94.2743		5	35.9787	31.5946	65.8543	70.797	118.438	156.37		5	26.3866	24.4517	46.0331	45.0311	147.055	241.699
	12.922	27.3502	31.9946	31.6892	58.087	103.456			45.229	35.9787	42.6148	72.3558	100.811	158.874			25.3133	28.8073	48.0443	58.884	158.087	271.819
	23.848	10.5758	23.7245	32.0557	69.0246	140.945			35.9787	36.6366	68.7116	71.2539	96.9308	151.027			18.5348	23.5872	52.8302	72.4052	126.314	305.356
	22.7965	16.2272	19.6112	36.9546	53.9932	95.1158			41.4757	48.363	56.5724	60.6307	102.894	145.268			26.9576	18.3111	61.4354	49.6321	182.275	265.125
7	34.8076	13.9286	11.485	16.4214	30.5898	58.087		7	41.7028	37.2238	38.109	37.0033	37.8134	74.3953		7	27.67	27.1714	41.1146	36.8675	85.1674	159.78
	12.4469	18.9796	14.5259	23.23	31.0784	53.1453			45.8507	33.8064	48.9181	42.4624	59.1814	66.3862			15.8185	27.4564	31.3578	42.2511	74.9567	167.957
	24.4647	9.6486	11.7615	19.6112	39.9759	60.7755			44.5326	38.4794	56.2389	52.3727	40.7963	81.9346			20.3109	21.3368	33.054	31.3578	91.3604	201.353
	32.5444	16.0974	8.47737	16.6799	23.6627	58.9565			46.0844	47.8099	44.9965	49.0771	50.5956	47.5735			26.0293	16.2764	29.5877	40.618	61.8884	137.162
Figure 5t
Days after treatment	Control	US	E.coli	US+E.coli	URB	US+URB
1	1885.4	835.515	728.101	628.504	449.42	246.26
	1191.94	962.33	774.768	425.695	755.395	284.615
	911.078	876.003	874.179	788.415	580.095	244.076
	1001.37	880.571	606.955	794.43	489.972	219.545
3	1144.31	1134.7	999.399	753.724	662.815	337.582
	1033.27	1108.29	996.442	711.846	831.971	316.483
	771.378	957.515	954.632	743.744	707.011	278.472
	824.909	967.16	683.915	794.43	650.494	288.913
5	1102.01	1170.14	852.472	987.603	788.415	641.341
	1086.39	1298.79	972.005	720.76	899.913	518.362
	1089.5	944.107	865.095	687.074	965.227	537.35
	1028.25	956.553	725.649	783.281	613.596	502.402
7	1272.41	1465.18	1013.27	1025.24	805.672	777.316
	1181.01	1278.12	960.403	995.458	853.37	573.669
	1111.44	905.485	977.837	756.231	864.19	793.569
	988.583	948.883	736.31	743.744	767.153	650.494
[truncated: 14 more columns]

## Sheet: Figure 6
Figure 6b
Days	Control										Days	US											E.coli											URB											US+E.coli
1	38.5686	55.8711	42.2186	82.5313	38.4784	43.1904	51.2442	31.7377	22.8453		1	32.8818	37.3204	46.1435	25.0685	59.408	44.6312	26.9167	19.1938	35.8946		1	46.8116	20.6016	42.187	48.5426	61.4828	20.7917	23.9845	32.4334	29.6543		1	51.7351	41.8569	36.9883	51.2488	19.3248	15.7211	35.9556	51.168	51.3414		1	57.0889	59.1496	50.1336	58.5369	59.5201
3	76.0597	72.1525	51.7585	97.7848	47.477	62.9856	62.866	47.6656	34.111		3	43.1714	44.7995	62.2264	36.0753	68.3565	57.8872	44.3672	24.7097	43.6935		3	54.4656	29.8231	55.5373	58.4846	68.3465	27.8116	30.0091	48.6907	44.6149		3	88.4032	53.7722	46.9814	54.462	24.7006	16.5761	36.3395	59.8401	80.0384		3	82.5853	71.3742	65.4873	77.8858	87.101
5	102.634	85.8109	63.5953	116.79	52.1997	84.2124	73.2742	71.9459	46.5377		5	55.0611	72.1833	86.2223	44.7676	79.8813	67.6479	60.5371	33.6965	52.5556		5	75.5631	45.303	66.5144	69.269	79.4837	40.8639	33.6797	58.6446	47.904		5	108.666	63.939	50.1013	66.8166	32.7467	17.5104	44.3556	66.9879	103.331		5	89.6945	76.5822	78.7479	106.727	126.66
7	126.146	104.464	82.8288	139.989	64.7403	106.77	99.7484	83.2591	59.9026		7	81.7834	117.097	91.1867	58.23	97.7673	98.2009	78.3189	47.5398	77.8889		7	110.278	68.5179	82.2122	76.8612	95.0004	56.506	49.3844	76.8732	58.9264		7	125.689	79.6267	60.1426	90.3915	47.5513	53.9074	48.6652	81.4817	140.282		7	127.313	84.6896	125.852	120.768	159.493
9	134.386	141.839	93.2401	168.145	81.2852	122.794	113.883	105.724	74.4487		9	93.5776	136.276	108.341	73.8372	119.212	125.04	118.939	66.1461	100.781		9	143.168	94.5914	105.264	99.2793	124.984	73.6104	69.7038	110.817	81.7578		9	178.785	97.6615	80.1602	108.786	73.4358	63.7985	65.269	119.803	197.445		9	141.952	108.325	139.313	144.171	171.186
11	219.363	210.212	81.4381	362.314	104.538	153.01	151.159	132.176	93.3782		11	137.456	209.691	185.526	84.0143	196.285	152.209	151.852	74.1819	136.29		11	307.278	141.396	223.131	172.18	223.225	90.4037	93.9516	149.041	111.44		11	346.568	123.593	137.456	149.323	105.162	78.8123	95.047	151.895	227.648		11	174.56	183.455	208.935	182.448	180.281
13	327.165	339.84	120.977	496.956	153.385	250.104	201.983	190.676	137.499		13	213.859	324.876	316.542	104.706	278.628	312.806	274.54	135.177	193.281		13	585.16	228.885	301.224	307.851	330.473	175.304	183.93	296.582	153.245		13	477.992	183.187	244.072	265.418	186.041	131.818	149.757	186.009	439.993		13	340.497	347.531	300.329	385.055	310.296
15	434.335	490.139	293.655	658.842	313.328	403.256	299.406	231.355	178.746		15	252.585	338.119	359.79	263.806	316.373	374.006	358.379	183.4	238.306		15	498.854	324.103	348.957	348.541	512.803	288.576	238.926	383.325	249.695		15	495.683	306.221	288.757	228.432	206.383	217.695	185.442	256.046	425.021		15	447.772	454.37	319.213	427.372	295.197
17	572.298	615.4	542.758	894.045	511.523	553.2	484.352	380.387	318.971		17	308.814	307.514	421.765	554.394	588.06	553.953	454.287	232.835	380.616		17	473.328	448.458	370.476	395.878	702.221	464.527	293.966	501.687	327.705		17	521.217	407.944	408.035	247.806	242.71	277.502	212.513	298.775	429.313		17	642.214	618.499	395.749	473.527	302.805
19	638.527	792.009	788.143	994.631	736.114	764.289	726.24	596.06	521.173		19	497.094	461.051	503.434	849.368	675.376	745.126	568.935	543.75	474.81		19	733.713	602.726	492.86	484.102	642.967	557.116	379.339	705.361	454.581		19	485.494	492.801	469.065	372.297	326.824	345.174	303.19	372.69	499.661		19	701.579	577.265	461.902	553.658	418.182
21	769.867	1077.96	1142.09	1010.63	877.589	866.016	793.337	756.234	702.401		21	719.787	646.093	569.088	1054.24	738.516	971.759	837.131	700.123	609.471		21	1038.2	821.134	589.288	658.955	621.091	711.625	551.213	994.112	643.842		21	554.673	720.867	596.66	445.178	452.709	500.855	393.887	449.621	620.432		21	822.666	543.165	686.253	667.04	595.93
23	1025.07	1320.88	1442.18	1295.3	1162.98	1212.78	1209.29	933.694	934.493		23	982.255	848.547	709.824	1335.66	984.923	1231.52	1035.51	997.769	769.628		23	1268.25	1073.16	822.716	870.866	874.562	896.448	705.407	1148.56	791.412		23	763.218	903.353	763.345	612.57	624.89	605.186	518.675	497.793	716.978		23	1063.95	736.145	884.849	856.694	807.949
25	1238.76	1546.3	1654.24	1557.11	1416.13	1472.07	1480.86	1208.04	1135.27		25	1280.75	1085.56	882.726	1657.8	1238.41	1577.91	1200.98	1146.23	881.616		25	1551.45	1265.96	1044.63	1060.72	1146.38	1218.37	945.219	1226.32	937.182		25	1012.79	1184.82	966.103	825.758	837.504	967.959	816.031	697.821	873.412		25	1271.15	961.422	1049.08	1133.04	1015.72
27	1634.37	1639.01	1923.49	1644.3	1636.36	1622.29	1593.37	1276.21	1188.34		27	1149.3	1336.72	1179.44	2076.35	1239.85	1718.29	1324.33	1242.94	993.021		27	1870.91	1365.46	1207.4	1482.86	1786.15	1665.03	1108.54	1434.53	1152.47		27	1166.42	1198.96	1136.34	744.105	1200.89	1050.59	974.643	959.815	1128.02		27	1814.19	1257.59	1178.62	1154.22	1100.47
29	2043.73	1797.94	2137.46	1763.49	1751.16	1815.6	1813.95	1703.89	1802.32		29	Dead	1289.28	1580.92	Dead	1280.55	2002.82	1577.72	1598.87	1449.86		29	2112.87	1507.77	1415.16	2026.43	2080.09	2096.81	1590.67	1894.78	1604.49		29	1374.33	1298.71	1432.12	739.967	1805.55	1382	1245.66	1132.15	1635.72		29	2257.79	1644.7	1483.43	1227.89	1109.24
31	Dead	1887.38	Dead	1828.78	1813.62	1981.51	1926.99	1843.93	1953.27		31	Dead	1378.99	1725.85	Dead	1391.64	Dead	1707.55	1688.37	1510.13		31	Dead	1609.58	1464.01	Dead	Dead	Dead	1668.8	1933.82	1729.83		31	1488.58	1336.51	1526.17	826.134	1915.13	1536.64	1379.55	1204.3	1799.18		31	Dead	1672.53	1556.28	1430.4	1188.77
33	Dead	1902.79	Dead	1968.2	1812.75	2101.01	2066.34	1972.29	2156.38		33	Dead	1403.32	1865.35	Dead	1475.36	Dead	1763.72	1814.44	1596.03		33	Dead	1680.7	1580.19	Dead	Dead	Dead	1765.98	2005.45	1866.24		33	1547.07	1417.79	1681.21	892.557	2067.27	1655.25	1441.47	1309.74	1853.49		33	Dead	1794.68	1714.25	1459.29	1273.77
Figure 6c
Days	Control										Days	US											E.coli											URB											US+E.coli
1	15.1508	14.0934	12.3345	17.2543	18.3569	12.4063	16.4263	16.8571	18.8767		1	11.6222	19.9245	23.6652	14.6868	13.0028	18.6346	19.7417	15.9502	15.8493		1	19.4339	20.2122	17.9509	16.1472	31.5073	16.8997	15.6643	28.0631	23.5143		1	14.2838	10.315	15.0327	23.719	14.5604	14.1366	17.6263	20.7164	15.0903		1	13.3634	12.5159	14.2716	21.2862	24.8403
3	19.6719	17.8056	19.8943	21.8791	22.6796	18.5599	19.6215	22.6518	24.2726		3	18.071	23.4621	29.1508	15.0877	14.3961	22.8614	24.9357	17.8031	17.9101		3	24.9328	26.1284	20.4612	26.7863	37.6272	19.0293	17.6861	31.9621	27.597		3	17.415	12.6102	15.6645	23.3466	15.7211	17.414	23.1618	22.6369	21.9557		3	16.9005	13.4886	21.0865	28.1354	35.4179
5	25.3224	19.7955	27.0006	24.656	32.5537	25.273	26.364	30.8875	30.3533		5	22.2155	25.9779	31.6323	16.2304	21.7417	30.8405	27.0111	24.0395	19.7925		5	28.7691	31.2028	23.5594	39.6352	40.6641	21.7064	19.5548	35.5529	32.7352		5	22.2431	18.5055	18.3468	30.2606	18.2023	19.4574	28.4435	30.1129	24.3692		5	16.4909	19.8081	26.5498	36.3055	41.1071
7	36.2337	25.2838	30.3047	32.9315	38.2648	30.2872	31.7214	35.7188	32.951		7	32.668	38.1162	38.5548	20.5134	25.7468	41.1651	34.3884	30.6906	21.9006		7	36.111	37.9141	33.3451	53.4318	45.5298	27.5854	37.3538	48.1572	39.6118		7	30.0142	20.9446	30.0398	37.52	24.9474	29.9441	34.5457	32.5616	28.2131		7	20.1519	22.0592	31.5381	43.4868	54.9212
9	39.8646	30.3207	34.4211	39.4191	42.9398	34.2201	38.8658	40.1001	45.9457		9	39.0241	50.1306	51.2442	26.3533	34.7211	53.5668	47.9559	36.771	30.5751		9	37.5417	52.3846	43.1006	71.9177	53.9187	34.1201	48.0424	56.2425	49.7101		9	39.3842	27.5397	40.6805	43.5306	33.0771	41.9769	38.6645	41.1691	39.7027		9	30.0227	28.7445	37.5451	61.6823	62.4048
11	49.4892	46.0983	45.4911	59.8362	97.2006	46.1039	57.9807	59.4525	64.9933		11	56.1908	71.7656	50.3574	28.1172	53.6204	60.9383	64.204	48.2191	40.0871		11	58.8388	68.2606	53.2316	111.912	62.3557	51.9929	70.3957	65.7065	61.797		11	86.1591	34.5966	58.5699	61.2572	31.6574	53.2212	49.1849	45.1821	53.7399		11	42.935	30.5859	52.5061	89.9154	83.4677
13	88.4446	78.3123	59.1534	143.89	166.464	67.1305	114.131	71.625	82.5142		13	64.8968	155.466	76.3125	39.3846	73.6358	102.333	79.3712	70.6827	63.4654		13	123.217	89.7942	137.183	205.244	78.6708	86.0934	108.799	95.1217	81.6619		13	136.654	33.2717	168.798	79.5906	66.3335	73.9293	71.4441	68.9369	97.535		13	89.7022	51.1113	67.6329	128.566	145.423
15	103.121	125.045	88.8383	195.378	181.582	93.1255	130.022	103.401	101.581		15	116.502	120.216	97.205	87.722	121.957	120.384	106.913	88.7745	96.4272		15	154.978	110.403	163.319	252.308	87.04	148.757	122.53	111.823	106.814		15	113.714	137.808	160.038	92.0952	82.2897	94.4849	79.9631	90.0171	119.153		15	73.4159	76.0427	81.9019	151.876	237.534
17	129.064	186.98	138.812	204.812	197.519	107.765	159.773	123.11	135.263		17	201.763	108.248	114.416	166.969	194.042	185.161	165.006	131.027	128.422		17	150.843	155.28	213.595	281.727	64.2978	196.394	167.862	147.757	133.405		17	154.091	285.833	164.255	124.431	97.2985	143.83	103.621	110.564	164.899		17	96.0148	106.673	135.687	197.418	355.457
19	142.605	285.288	201.968	262.102	358.839	255.312	257.242	163.613	188.105		19	292.168	168	224.855	214.666	278.186	328.14	229.513	192.578	151.555		19	288.911	291.089	361.329	415.101	64.2865	282.461	309.423	216.869	213.96		19	135.791	240.46	243.011	185.547	170.882	168.101	114.274	152.508	215.21		19	227.063	167.558	168.748	317.599	437.021
21	157.325	387.573	315.84	329.304	592.782	367.162	318.077	195.02	236.03		21	407.139	239.334	347.435	294.294	420.677	433.341	282.614	273.722	200.701		21	455.388	447.21	484.873	527.752	68.3459	515.809	374.275	291.209	263.26		21	126.443	183.391	369.369	241.937	295.43	235.822	148.572	195.63	297.853		21	381.675	229.377	229.621	477.282	610.777
23	202.534	519.871	396.769	492.224	763.406	460.689	420.7	262.068	280.763		23	527.696	300.008	446.745	459.482	533.675	712.507	437.06	412.218	333.171		23	646.966	555.923	662.031	663.749	144.41	625.533	464.808	356.439	391.9		23	205.372	270.025	543.219	329.689	434.146	284.628	202.627	244.358	374.424		23	546.531	300.331	326.156	574.72	708.014
25	310.78	650.202	513.47	600.232	920.124	556.278	512.054	303.64	361.516		25	673.603	403.478	596.756	589.911	761.285	803.408	498.047	475.859	405.422		25	818.625	708.578	838.207	897.122	332.111	741.186	562.384	424.254	542.694		25	333.738	407.557	759.92	470.557	603.752	348.607	266.938	288.832	486.473		25	651.971	412.799	482.17	712.152	934.412
27	426.525	645.487	791.102	752.42	1012.22	616.976	584.172	364.603	426.236		27	649.337	532.237	795.245	751.053	784.093	887.624	591.24	533.02	476.298		27	820.81	702.85	957.878	1044.74	465.348	855.432	684.485	511.795	638.523		27	372.809	531.711	866.063	585.248	656.561	425.657	332.993	383.912	712.93		27	700.54	513.236	670.476	833.902	872.498
29	614.396	629.365	1239.87	880.01	1194.87	852.003	765.657	453.095	527.897		29	Dead	647.27	692.858	Dead	832.2	1049.1	684.485	683.153	646.486		29	886.724	717.761	1105.89	1298.71	628.443	1136.03	866.522	639.752	847.434		29	425.968	660.78	948.961	718.197	677.218	518.056	553.074	548.629	945.219		29	650.582	544.03	875.278	996.185	968.897
31	Dead	681.363	Dead	983.981	1332.53	921.28	824.099	497.306	598.386		31	Dead	702.969	764.936	Dead	885.983	Dead	765.214	735.791	701.849		31	Dead	835.774	1229.61	Dead	Dead	Dead	909.606	721.076	920.488		31	504.2	718.082	1016.51	775.257	728.492	594.66	586.052	597.275	1013.69		31	Dead	580.306	947.427	1077.76	1084.69
33	Dead	728.046	Dead	1021.06	1502.42	973.184	891.81	571.366	678.603		33	Dead	729.766	818.301	Dead	959.541	Dead	852.65	796.406	784.327		33	Dead	918.162	1326.45	Dead	Dead	Dead	960.784	816.194	826.833		33	556.17	749.336	1068.95	849.562	803.805	661.874	646.207	633.888	1031.84		33	Dead	681.802	1024.77	1164.44	1150.57
Figure 6d									Figure 6f				Figure 6g				Figure 6i				Figure 6k
Days	Control	US	E.coli	URB	US+E.coli	US+URB			group	number of metastasis foci			group	weight of lung			group	CD80+ F4/80+ cells			group	CD206+ F4/80+ cells
0	100	100	100	100	100	100			control	22			control	0.36			control	9.13			control	66.8
3	100	100	100	100	100	100				24				0.348				9.77				62.2
6	100	100	100	100	100	100				30				0.349				8.94				59.3
9	100	100	100	100	100	100				29				0.344				9.02				57.7
12	100	100	100	100	100	100				37				0.388			US	10.8			US	33.1
15	100	100	100	100	100	100			URB	15			URB	0.26				14.9				22.2
18	100	100	100	100	100	100				19				0.338				14.3				21.9
21	100	100	100	100	100	100				19				0.304				15.1				22
24	100	100	100	100	100	100				18				0.315			URB	14.1			URB	32.4
27	100	100	100	100	100	100				14				0.283				16.1				25.4
30	77.7778	77.7778	100	100	88.8889	100			US+URB	9			US+URB	0.276				17.6				24.1
33	33.3333	66.6667	55.5556	88.8889	88.8889	100				7				0.283				17.5				22.6
36	11.1111	44.4444	44.4444	88.8889	55.5556	100				7				0.243			US+URB	23.3			US+URB	13.4
39	0	22.2222	11.1111	66.6667	44.4444	100				4				0.249				22.2				13
42	0	0	0	55.5556	33.3333	100				5				0.236				21.2				17.1
45	0	0	0	22.2222	11.1111	100												19.7				18.8
48	0	0	0	22.2222	0	88.8889
51	0	0	0	11.1111	0	88.8889
54	0	0	0	0	0	88.8889
57	0	0	0	0	0	77.7778
60	0	0	0	0	0	77.7778
Figure 6l				Figure 6m					Figure 6n				Figure 6o					Figure 6q
group	CD4+ T cells	CD8+T cells		group	Ki67+CD4+ T cells	Ki67+CD8+T cells			group	FOXP3+CD4+ T cells			group	CD44+CD62L+CD4+ T cells	CD44+CD62L+CD8+ T cells			group	TNF-α+CD8+ T cells
control	2.35	10.5		control	7.74	11.9			control	29.2			control	6.67	10.7			control	3.2
	3.58	16			6.93	13.9				24.3				8.77	11.7				3.13
	5.92	12.3			6.42	12.7				21				7.34	7.81				4.81
	3.44	9.32			6.76	14.2				24.9				10	8.13				3.81
US	3.24	15.4		US	12.4	12.5			US	21.6			US	9.23	12.5			US	4.79
	4.56	13.4			15	12.8				13.6				17.5	11.9				4.51
	6.82	14.4			13.1	11.8				17.8				13.6	10.5				7.97
	4.41	14.1			17.2	14.4				18.2				12.7	12.3				6.71
URB	3.2	17.6		URB	17.8	23.1			URB	17.4			URB	9.83	14.8			URB	6.53
	4.52	20.8			18.9	24.7				15				17.3	15.7				5.71
	6.7	15.1			20.2	23.9				15.4				13.7	15.6				7.38
	4.4	16.1			21.5	24.6				13.5				16.8	16				14.3
US+URB	10.1	38.6		US+URB	26.3	34.7			US+URB	8.53			US+URB	26.1	23.1			US+URB	18.9
	15.3	34.8			23.9	35.5				8.64				22.3	20.3				16.7
	17.2	31.1			21.4	32.1				7.78				22.8	17.4				18.7
	12.4	28.4			26.2	32.7				11.7				21.3	17.6				17.7
Figure 6r								Figure 6s								Figure 6t
Days after treatment	Control	US	E.coli	US+E.coli	URB	US+URB		Days after treatment	Control	US	E.coli	US+E.coli	URB	US+URB		group	CD44+CD62L+CD4+ T cells	CD44+CD62L+CD8+ T cells
1	11.168	46.7883	62.1685	82.8688	128.562	236.304		1	25.2778	42.7841	59.9193	63.6694	92.3682	159.584		control	21.2	29.4
	15.0694	36.5569	52.496	72.5055	151.08	253.523			32.5974	39.6942	66.9013	70.0922	85.9013	135.68			22.1	29.7
	16.0694	31.17	44.9393	49.1232	102.716	186.16			17.6381	47.5567	48.3455	68.5518	79.0149	179.206			22	29.7
	21.4141	29.215	48.3577	67.5067	138.948	206.277			31.8368	44.9155	59.2167	57.148	75.9769	142.431			23.2	29.5
3	19.1275	27.6528	35.5607	42.9117	85.94	173.233		3	27.3526	28.5511	37.9757	32.3326	57.4319	110.646		US	23	38.6
	22.2621	21.0918	48.7603	27.4542	79.9151	162.014			19.4061	29.2473	28.8522	48.1966	43.9769	121.319			31.2	38.6
	8.16797	18.3441	35.8619	51.7573	91.0621	183.536			22.2592	18.2671	33.6673	35.1629	61.8627	85.1606			24.1	40
	17.7934	17.5659	42.4079	46.1765	71.3139	192.237			25.1824	27.8194	36.7382	44.4025	66.8017	105.436			25.3	41.7
5	17.5951	20.015	28.1492	31.6093	52.1369	95.1927		5	19.1427	17.959	28.2193	30.227	42.589	75.6901		URB	29.7	40.3
	15.9803	18.3242	25.7497	26.2881	39.3216	115.567			22.8873	20.9243	19.9218	26.3291	37.7437	79.1279			30.8	41.1
	23.1536	11.8955	19.579	44.3652	57.4329	75.9418			16.1786	26.1448	21.5892	22.1971	41.401	81.877			30.3	40.5
	7.18255	18.9495	27.7904	30.3073	31.5603	121.859			31.3236	24.7323	23.7089	18.825	36.3387	58.4307			31	41.7
7	18.7007	21.0985	12.9031	17.8352	27.7642	62.3761		7	17.758	23.4689	20.6861	24.4243	29.4959	42.4373		US+URB	34.7	46.1
	26.685	17.732	25.4045	16.0268	35.8872	40.2166			24.543	16.901	14.5306	21.7517	21.4991	51.7888			34.4	44.6
	9.51704	11.989	9.73986	22.2916	20.2384	53.6843			15.9751	15.9128	22.7765	16.2112	27.6338	37.9198			32.1	42.4
	11.8523	18.5549	22.6573	21.8869	19.7233	39.7118			28.0913	23.1622	24.3777	27.6926	26.5288	46.7523			32.5	42.1
Figure 6u
Days after treatment	Control	US	E.coli	US+E.coli	URB	US+URB
1	989.1	930.225	899.332	793.299	649.32	385.44
	957.771	888.782	857.69	788.93	637.402	347.786
	973.217	943.185	909.623	731.942	682.177	329.29
	958.394	953.37	886.116	737.941	672.284	373.729
3	948.608	935.656	816.279	757.482	731.684	438.445
	985.358	872.62	875.374	752.389	761.941	435.12
	935.033	856.324	849.308	798.695	716.83	417.851
	939.963	927.911	808.333	772.373	727.114	409.078
5	938.189	880.596	855.611	857.812	832.819	538.426
	987.523	883.712	807.486	843.304	837.887	510.868
	957.103	888.342	827.384	888.504	810.287	561.626
	957.348	919.752	803.276	813.71	862.756	512.699
7	945.285	942.889	924.825	952.78	826.083	668.825
	969.507	961.806	972.103	921.138	833.218	663.27
	985.235	923.799	949.867	919.883	866.364	668.476
	956.602	962.979	934.815	954.729	881.737	653.429
[truncated: 14 more columns]

## Sheet: Figure 7
Figure 7c								Figure 7d								Figure 7e
	Day5	Day9	Day13	Day17	Day21			Days	Control	US	E.coli	URB	US+E.coli	US+URB			Day1	Day3	Day5	Day7	Day9	Day11	Day13	Day15	Day17	Day19	Day21
Control	54.59	108	182.1	593.1	2922			0	100	100	100	100	100	100		Control	16.7	17.7	19.3	20.4	20.5	20.8	20.9	21.3	21.4	21.8	22.4
	13.4	90.54	365.1	1392	2606			3	100	100	100	100	100	100			15.4	15.8	16.4	16.7	17.2	17.3	17.8	18.3	18.8	19.4	20.3
	116.7	246.8	1654	3777	1694			6	100	100	100	100	100	100			15.7	16.9	17.8	18.5	18.9	19.4	19.9	20.5	20.6	20.9	21.7
	30.13	97.37	685.9	2229	2276			9	100	100	100	100	100	100			15.8	15.9	16.7	17.2	17.5	18.7	19.2	19.6	20.1	20.5	21.5
	14.82	24.07	134.8	529.7	2098			12	100	100	100	100	100	100			15.7	16.6	17.2	18.3	19	19.4	19.6	19.9	20.5	21	21.8
	12.74	40.26	233.7	1379	3099			15	100	100	100	100	100	100			16.5	16.2	17.4	18.5	19.2	19.5	19.8	19.9	20.4	20.3	20.5
	79.8	173.3	477.8	2174	2953			18	100	100	100	100	100	100			15.8	16.6	17.1	17.6	17.9	18.4	18.7	19.4	19.7	20.1	20.4
	35.99	112.3	134.4	1042	2522			21	100	100	100	100	100	100			15.2	15.8	16.3	16.7	17.4	17.9	18.3	18.7	19.3	20.5	20.7
								24	87.5	100	100	100	100	100
US	66.21	162.6	345	1906	2885			27	75	87.5	100	100	100	100		US	15.2	15.7	16.5	16.8	17.2	17.7	18.4	18.7	19.3	19.7	20.5
	13.56	26.95	103.7	337.2	1517			30	75	75	100	100	100	100			16.6	16.8	17.9	18.4	18.7	19.3	19.5	19.7	20.1	20.4	20.6
	62.62	91.18	511.4	2166	1790			33	37.5	62.5	75	87.5	100	100			16.2	16.8	18	18.6	19.2	19.6	19.8	20.3	20.7	21.1	21.5
	34	51.32	101.9	427.5	990.1			36	0	50	75	75	75	100			16.1	16.3	17.6	18.5	18.9	19.5	20.1	20.5	20.6	20.7	21.4
	9.292	103	687.5	1567	2492			39	0	37.5	50	50	75	100			15.3	15.8	16.4	17.1	17.4	17.9	18.3	18.7	19.3	19.9	20.5
	17.13	66.95	660.8	2277	2961			42	0	25	50	37.5	50	100			15.2	15.5	16.8	17.7	18.4	18.6	19.1	19.3	19.7	20.2	20.8
	37.86	106.7	458.7	1090	3161			45	0	0	25	37.5	50	100			16.3	16.5	17.1	17.4	18.1	18.4	18.6	19	19.4	19.8	20.3
	16.53	42.44	316.7	1589	2406			48	0	0	25	25	37.5	100			15.8	16.9	17.4	17.9	18.3	18.9	19.2	19.7	20.2	20.4	20.7
								51	0	0	12.5	25	37.5	87.5
E.coli	21.48	117.8	678.9	2603	2606			54	0	0	0	12.5	25	87.5		E.coli	16.2	17.5	18.6	19.3	19.6	19.7	20.3	20.6	20.5	20.8	21.4
	15.93	37.11	150.2	1265	2562			57	0	0	0	0	25	75			16.5	16.6	17.7	18.3	18.8	19.4	19.5	19.8	20.1	20.5	20.8
	62.16	175.2	1725	2502	2312			60	0	0	0	0	0	50			15.6	15.8	16.9	18.1	18.7	19.5	19.6	20.1	20.4	20.7	21.3
	8.925	73.24	294.1	1260	2034			63	0	0	0	0	0	50			16.2	16.9	17.5	17.8	18.3	19.3	19.7	19.9	20.4	20.6	20.9
	59.78	70.9	225.2	378.4	2752												16.6	16.4	16.9	17.5	18.5	18.8	18.7	19.4	19.8	20.3	20.8
	6.711	75.95	203.8	539.5	2916												15.7	15.4	15.6	16.7	17.3	17.5	18.1	18.6	19.2	19.8	20.6
	32.26	95.9	124.6	723.9	2275												15.2	15.6	16.8	17.4	17.7	18.2	18.6	19.5	19.7	20.3	20.7
	20.3	78.11	282.3	942.3	2458												15.4	15.7	16.1	16.9	17.6	18.4	18.9	19.3	19.8	20.4	20.5
URB	66.55	20.31	395.6	1341	1329											URB	15.8	15.7	15.8	16.3	16.7	17.5	18.3	18.7	19.2	19.8	20.5
	14.92	33.65	165	785	1684												15.5	16.2	17.1	17.6	18.5	18.9	19.6	20.4	20.7	21.3	21.7
	11.93	49.98	95.56	300.9	1627												15.8	16.3	16.5	17.2	17.5	18.2	18.5	19.2	19.7	20.2	20.7
	55.43	12.67	88.33	623.5	1580												16.4	17,1	17.7	18.8	19.3	19.5	19.7	19.8	19.9	20.5	21.1
	46.66	147.3	272.3	1199	1921												16.6	17.6	18.5	19.4	20.5	20.8	20.9	21.3	21.4	21.5	21.6
	27.11	135.2	442.2	1851	1564												15.5	16.3	17.4	17.9	18.2	18.4	18.8	19.4	19.8	20.5	20.6
	32.63	58.92	59.87	406.1	1184												15.8	16.5	17.2	18	18.4	18.6	19.4	19.8	20.4	20.5	20.7
	17.44	173.9	637.7	1884	2075												15.2	15.6	16.4	17.3	17.5	18.1	18.5	18.9	19.5	19.9	20.2
US+E.coli	25.64	75.51	50.45	241.3	1545											US+E.coli	15.7	15.8	16.8	18.2	18.4	18.9	19.2	19.6	19.7	20.2	20.6
	40.26	80.99	171.9	1008	1572												15.6	16.4	17.2	17.8	18.3	19.3	19.8	20.2	20.4	20.6	20.3
	57.29	189	328.5	606.5	2830												16.5	16.8	17.6	19.3	19.5	19.8	20.3	20.7	20.9	20.8	21.4
	54.49	165.3	1019	2166	2527												15.7	15.6	16.2	17.3	18.5	18.8	19.1	19.6	20.4	20.7	21.2
	51.02	232.6	739.7	1688	813.9												15.6	15.8	16.1	17.5	18.2	18.6	19.3	19.9	20.8	21.3	21.7
	16.76	141.1	256.8	872.9	1609												16.3	16.6	17.2	18.1	18.6	19.3	19.7	19.8	20.3	20.7	20.8
	44.91	40.94	64.79	145.8	725.1												16.8	17.1	17.6	18.4	19.1	19.5	19.9	20.3	20.7	21.1	21.4
	26.35	33.59	189	795.1	1108												15.2	16.5	16.8	18.3	18.7	19.6	20.2	20.6	20.9	20.9	21.5
US+URB	57.19	108.1	36.87	132.5	432.5											US+URB	16.3	16.6	17.2	17.8	18.3	18.6	19.4	20.4	20.5	20.8	21.3
	29.32	37.05	112.2	197.1	555.3												15.8	16.1	16.7	17.5	18.2	18.7	19.4	19.9	20.6	20.9	21.6
	6.381	5.313	40.12	76.19	65.93												16.5	16.9	17.6	18.9	19.4	19.7	20.2	20.8	21.3	21.5	21.8
	3.548	4.153	12.66	72.12	59.62												15.7	15.8	16.4	16.5	17.3	17.7	18.3	19.6	20.4	20.6	20.8
	26.55	61.04	189	184.1	534.5												16.3	16.4	16.8	17.3	18.9	19.4	19.8	19.9	20.2	20.4	20.7
	62.24	16.45	59.55	108.2	398.2												15.6	16.1	16.3	16.9	17.5	18.5	18.8	19.3	19.8	20.3	20.8
	26.92	64.17	41.47	163.4	406.9												15.9	15.9	16.8	17.4	18.4	19	19.3	19.6	20.3	20.7	21.3
	18.59	82.69	168.7	375.1	324.5												16.2	16.4	17.1	18.6	19.4	19.6	19.9	20.4	20.7	20.9	21.4

## Sheet: Figure S1
Figure S1b
Times	Control			Heat			US
0	0.34	0.375	0.421	0.297	0.386	0.441	0.371	0.265	0.451
1	0.346	0.382	0.441	0.312	0.389	0.452	0.382	0.286	0.463
2	0.406	0.459	0.582	0.569	0.407	0.526	0.434	0.427	0.519
4	0.436	0.589	0.681	0.658	0.418	0.591	0.486	0.583	0.587
6	0.574	0.628	0.674	0.669	0.541	0.654	0.586	0.646	0.635
12	0.651	0.704	0.691	0.684	0.597	0.701	0.649	0.711	0.671
24	0.865	0.751	0.759	0.758	0.817	0.793	0.894	0.753	0.811
48	1.187	0.965	0.864	1.017	1.071	0.954	1.119	0.965	0.851

## Sheet: Figure S2
Figure S2b
	Day 0	Day 1	Day 2	Day 3	Day 4	Day 5	Day 6	Day 7
fluorescence signals	167000000	191000000	304000000	494000000	462000000	316000000	366000000	344000000
	152000000	168000000	290000000	451000000	428000000	336000000	325000000	279000000
	183000000	185000000	166000000	311000000	398000000	306000000	307000000	268000000

## Sheet: Figure S3
Figure S3a
	Time(s)	2.82 Mpa	3.17 Mpa	3.52 Mpa	3.88 Mpa	4.22 Mpa	4.93 Mpa
	0	29.8	29.7	29.7	29.8	29.4	28.9
	10	30.9	31.4	30.7	32.3	34.1	31.7
	20	31	35.2	34.5	35.8	37.1	36.5
	30	31.2	36.3	37.3	41.6	41.8	42.6
	40	32.3	38.8	39.8	43.8	44.5	45.8
	50	32.7	39.6	41.7	45.6	45.9	46.4
	60	33.3	40.3	43.3	45.6	45.6	46.2
	70	34.3	41.3	44.8	46.3	45.7	45.9
	80	34.9	42.6	45.3	45.4	46.2	46.3
	90	35.3	43.5	45.8	45.3	45.1	46.1
	100	35.8	44.2	45.4	45.5	45.7	45.8
	110	36.3	45.4	45.7	45.8	45.3	46.6
	120	36.7	45.8	45.2	45.4	45.2	45.8
	130	36.5	45.4	45.4	45.5	45.4	45.7
	140	36	45.6	45.6	45.2	45.3	45.9
	150	36.3	45.7	45.1	45.3	45.6	46.2

## Sheet: Figure S4
Figure S4

[truncated: 7 more sheets: Figure S5, Figure S8, Figure S10, Figure S11, Figure S15, Figure S17, Figure S19]
